# Supplementary material for: Molecular modification enables CO2 electroreduction to methane on platinum surface in acidic media
Source: Natl Sci Rev. 2024 Nov 19;11(12):nwae361. doi: 10.1093/nsr/nwae361 (PMC11631074; doi:10.1093/nsr/nwae361)
Supplement: nwae361_Supplemental_Files [file nwae361_supplemental_files.zip]

Archive with 3 entries (3 files):
- 819-Supporting information.pdf
- Movie_S1.mp4
- Movie_S2.mp4
